# Supplementary material for: Snf1 Kinase Differentially Regulates Botrytis cinerea Pathogenicity according to the Plant Host
Source: Microorganisms. 2022 Feb 15;10(2):444. doi: 10.3390/microorganisms10020444 (PMC8877277; doi:10.3390/microorganisms10020444)
Supplement: Supplementary file 1 [file microorganisms-10-00444-s001.zip]

Archive with 1 entries (1 files):
- microorganisms-1532303-supplementary.pdf
